# Supplementary material for: ACAT2 suppresses the ubiquitination of YAP1 to enhance the proliferation and metastasis ability of gastric cancer via the upregulation of SETD7
Source: Cell Death Dis. 2024 Apr 26;15(4):297. doi: 10.1038/s41419-024-06666-x (PMC11053133; doi:10.1038/s41419-024-06666-x)
Supplement: Supplementary file 7 — Original data file for q-PCR [file 41419_2024_6666_MOESM7_ESM.xlsx]

## Sheet: Sheet1
GC tissue and non-tumour tissue RNA				GC cell lines				ACAT2 knockdown
Sample Name	Target Name	CT value		Sample Name	Target Name	CT value		Sample Name	Target Name	CT value
15C	b-actin	18.4572		SNU-1	ACAT2	22.9866		HGC-27-shNC	ACAT2	21.8427
15N	b-actin	24.0208		SNU-1	ACAT2	22.992		HGC-27-shNC	ACAT2	21.674
16C	b-actin	22.1187		SNU-1	ACAT2	22.9943		HGC-27-shNC	ACAT2	21.6716
16N	b-actin	26.0985		SNU-1	BACTIN	19.9714		HGC-27-shNC	BACTIN	20.6123
17C	b-actin	18.9662		SNU-1	BACTIN	20.0671		HGC-27-shNC	BACTIN	20.648
17N	b-actin	21.6263		SNU-1	BACTIN	20.021		HGC-27-shNC	BACTIN	20.4295
18C	b-actin	20.6043		AGS	ACAT2	22.6357		HGC-27-shACAT2-1	ACAT2	23.0633
18N	b-actin	22.8228		AGS	ACAT2	22.6558		HGC-27-shACAT2-1	ACAT2	23.085
1C	b-actin	18.3027		AGS	ACAT2	22.6648		HGC-27-shACAT2-1	ACAT2	22.9389
1N	b-actin	22.0007		AGS	BACTIN	19.7563		HGC-27-shACAT2-1	BACTIN	20.2137
20C	b-actin	19.2829		AGS	BACTIN	19.9355		HGC-27-shACAT2-1	BACTIN	20.1515
20N	b-actin	22.1438		AGS	BACTIN	19.9429		HGC-27-shACAT2-1	BACTIN	20.2392
21C	b-actin	20.6093		N87	ACAT2	22.1936		HGC-27-shACAT2-2	ACAT2	22.4014
21N	b-actin	27.5623		N87	ACAT2	22.1469		HGC-27-shACAT2-2	ACAT2	22.4186
24C	b-actin	26.0585		N87	ACAT2	22.1834		HGC-27-shACAT2-2	ACAT2	22.4908
24N	b-actin	28.3728		N87	BACTIN	19.322		HGC-27-shACAT2-2	BACTIN	19.5928
27C	b-actin	22.8938		N87	BACTIN	19.3538		HGC-27-shACAT2-2	BACTIN	19.5863
27N	b-actin	23.0639		N87	BACTIN	19.4831		HGC-27-shACAT2-2	BACTIN	19.6404
29C	b-actin	21.876		7901	ACAT2	24.5477		N87-shNC	ACAT2	21.3834
29N	b-actin	26.3817		7901	ACAT2	24.5651		N87-shNC	ACAT2	21.1603
2C	b-actin	17.6416		7901	ACAT2	29.0952		N87-shNC	ACAT2	21.0716
2N	b-actin	19.572		7901	BACTIN	20.967		N87-shNC	BACTIN	18.2229
30C	b-actin	21.5441		7901	BACTIN	21.0587		N87-shNC	BACTIN	17.1997
30N	b-actin	29.493		7901	BACTIN	21.0885		N87-shNC	BACTIN	17.4638
31C	b-actin	19.4137		HGC-27	ACAT2	20.756		N87-sh1	ACAT2	23.0764
31N	b-actin	27.2884		HGC-27	ACAT2	20.7532		N87-sh1	ACAT2	23.1836
34C	b-actin	25.2059		HGC-27	ACAT2	20.7509		N87-sh1	ACAT2	23.0628
34N	b-actin	27.7029		HGC-27	BACTIN	18.3723		N87-sh1	BACTIN	17.3509
35C	b-actin	26.8327		HGC-27	BACTIN	18.3798		N87-sh1	BACTIN	17.578
35N	b-actin	27.9578		HGC-27	BACTIN	18.4195		N87-sh1	BACTIN	17.5739
36C	b-actin	27.6089		MKN45	ACAT2	22.5965		N87-sh2	ACAT2	22.8593
36N	b-actin	29.7993		MKN45	ACAT2	22.5948		N87-sh2	ACAT2	23.5523
37C	b-actin	27.3849		MKN45	ACAT2	22.7425		N87-sh2	ACAT2	23.6903
37N	b-actin	27.6547		MKN45	BACTIN	18.8139		N87-sh2	BACTIN	17.3653
38C	b-actin	20.4116		MKN45	BACTIN	18.8132		N87-sh2	BACTIN	17.329
38N	b-actin	30.8554		MKN45	BACTIN	18.8083		N87-sh2	BACTIN	17.9273
39C	b-actin	28.1512		803	ACAT2	22.6402
39N	b-actin	28.6382		803	ACAT2	22.6456
41C	b-actin	27.2591		803	ACAT2	22.719
41N	b-actin	28.9755		803	BACTIN	19.492
42C	b-actin	22.0269		803	BACTIN	19.4989
42N	b-actin	26.086		803	BACTIN	19.4401
43C	b-actin	28.7654		GES1	ACAT2	24.007
43N	b-actin	30.0831		GES1	ACAT2	24.1092
45C	b-actin	24.1574		GES1	ACAT2	24.0441
45N	b-actin	28.7095		GES1	BACTIN	19.6858
49C	b-actin	22.1427		GES1	BACTIN	19.5721
49N	b-actin	25.4191		GES1	BACTIN	19.6033
51C	b-actin	23.2351		823	ACAT2	21.0261
51N	b-actin	27.3864		823	ACAT2	21.0827
52C	b-actin	22.8948		823	ACAT2	21.1229
52N	b-actin	29.3685		823	BACTIN	17.6131
5C	b-actin	19.904		823	BACTIN	17.5651
5N	b-actin	26.8967		823	BACTIN	17.6372
7C	b-actin	19.7833
7N	b-actin	30.4381
8C	b-actin	22.8931
8N	b-actin	24.8398
9C	b-actin	25.6094
9N	b-actin	24.6579
15C	AT2	21.9576
15N	AT2	26.038
16C	AT2	27.401
16N	AT2	29.4241
17C	AT2	23.4022
17N	AT2	23.6433
18C	AT2	24.7663
18N	AT2	24.7623
1C	AT2	21.5204
1N	AT2	25.4964
20C	AT2	21.936
20N	AT2	28.7899
21C	AT2	25.3896
21N	AT2	30.1054
24C	AT2	30.1335
24N	AT2	29.433
27C	AT2	26.9519
27N	AT2	26.425
29C	AT2	26.6659
29N	AT2	31.233
2C	AT2	21.8283
2N	AT2	23.0624
30C	AT2	25.5789
30N	AT2	27.6355
31C	AT2	23.2752
31N	AT2	29.7569
32C	AT2	26.5692
32N	AT2	27.5896
34C	AT2	27.4581
34N	AT2	31.9508
35C	AT2	30.953
35N	AT2	32.707
36C	AT2	31.1205
36N	AT2	31.4538
37C	AT2	32.8658
37N	AT2	33.194
38C	AT2	24.2468
38N	AT2	32.6978
39C	AT2	32.5869
39N	AT2	33.5537
41C	AT2	32.7918
41N	AT2	30.7138
42C	AT2	26.1421
42N	AT2	29.4385
43C	AT2	31.2757
43N	AT2	33.7963
45C	AT2	29.941
45N	AT2	30.8772
49C	AT2	26.5085
49N	AT2	29.1036
51C	AT2	28.2277
51N	AT2	31.5951
52C	AT2	26.5964
52N	AT2	31.2859
5C	AT2	23.2959
5N	AT2	29.7304
7C	AT2	24.4563
7N	AT2	31.7353
8C	AT2	26.3577
8N	AT2	26.5205
9C	AT2	29.341
9N	AT2	29.5939
